# Supplementary material for: Functional Elucidation of Vitellogenin receptor Activity in Apis mellifera in Response to Abiotic Stress
Source: Insects. 2025 Jun 21;16(7):650. doi: 10.3390/insects16070650 (PMC12295193; doi:10.3390/insects16070650)
Supplement: Supplementary file 1 [file insects-16-00650-s001.zip]

Archive with 1 entries (1 files):
- insects-3638474-supplementary.pdf
